# Supplementary material for: Impact of Bis-O-dihydroferuloyl-1,4-butanediol Content on the Chemical, Enzymatic and Fungal Degradation Processes of Poly(3-hydroxybutyrate)
Source: Polymers (Basel). 2022 Apr 11;14(8):1564. doi: 10.3390/polym14081564 (PMC9031392; doi:10.3390/polym14081564)
Supplement: Supplementary file 1 [file polymers-14-01564-s001.zip]

Archive with 1 entries (1 files):
- polymers-1661901-supplementary.pdf
